# Supplementary material for: Comprehensive analysis of the transcriptional expressions and prognostic value of S100A family in pancreatic ductal adenocarcinoma
Source: BMC Cancer. 2021 Sep 16;21:1039. doi: 10.1186/s12885-021-08769-6 (PMC8447682; doi:10.1186/s12885-021-08769-6)
Supplement: Supplementary file 3 — Additional file 3: Supplementary Table S3–8. Basic characteristics of 43 PDAC patients. [file 12885_2021_8769_MOESM3_ESM.zip]

Archive with 6 entries (6 files):
- Supplementary Table S3.docx
- Supplementary Table S4.docx
- Supplementary Table S5.docx
- Supplementary Table S6.docx
- Supplementary Table S7.docx
- Supplementary Table S8.docx
